# Supplementary material for: Identification of Genes Associated with Reproduction in the Mud Crab (Scylla olivacea) and Their Differential Expression following Serotonin Stimulation
Source: PLoS One. 2014 Dec 26;9(12):e115867. doi: 10.1371/journal.pone.0115867 (PMC4277393; doi:10.1371/journal.pone.0115867)
Supplement: S1 Table — The representation of full-length ORF of transcriptome data. (XLSX) [file pone.0115867.s004.xlsx]

## Sheet: TableS1
Table S1 The representation of full-length ORF of transcriptome data
Contig and isotig	Full-length open reading frames
contig00126	MQYSKKVENVRQIEVLARRPRGISTRTCKMHEILGHERPSKVVHEEGTAKIPNRSMREKRETTETPNIMAQGKARQASHT
	IRISAIIHSNKFISPQTEPLSKFARFSLRHQRLYTCVSVWVP
contig00157	MIMSVKCPLSLIRVNFALLLQRQRVTIIYFLVTTTAYVHTPVTIAITTATILSLILYIDHSYNFFFLLSSSRIILLPNISSIAAFFLLY
	WYFIALCMNGFDSTIACVFSLSLSL
contig00365	MQFSPPHLAHFIVPIAYIPITIYSFVVKCQKQKVFIKITISFFHIALYNLPDCTSLFSFSFFFFYTRYICVFFFKVSGGGGVSLSPKF
	ILTLQLLSRQGECVTAMSA
contig00468	MLPPDAPRPVRATRHHNRITPLKAPRTDRYRLSAIPTMVRAINQYYFPPRLDLPLGLMLSFSPSPSVHFQCVNCLNDKPF
isotig00001	MVDGKPVETEEVIEEPEEMIEEMLQNIPADSVITEVISKPEDIELHMAKEKPVKIEQPEKVVEEMLQNLPADSVITE
	TVTEPTETVTEHEVTTVHKIIRRKVIKKIVIIDGKPVETEEVIEEPEEVTEEMLQNLPADSVITETVTEPEVTTVCKI
	IRRRVIKKIVIIDGKPVETEEVIEEPEELTEEMLEKLPADSVTAVNPQPKTKLMLPCHLYLQRSHQILSVLRNSHSLLLDSLI
isotig00005	MMIFLITLLLMILRTVVTLGSVTVSVMTDSAGRFCNISSVTSSGSSITSSVSTGLPSMITIFLITLLLMILWTVDTSGSGTVSV
	MTESEGKFCIVSYTFSGFVRIQ
isotig00508	MKLLVLFLLGVITSAAPQTNIPLHQQYVTHTDHFKYVDPKILKEIRWPKSNSNNYGFFLPNGTTIELQHLGDGNGHQQ
	QRNNFLSWLTERVFGIHSYITVTAE
isotig00616	MKVALLLLVTLGIVGMSLALPDVTHRRYPAVQNVYSRMKRSEEDDDNDEKSEEEDKDDDNEDEEKKDEDDDKEENAK
	DEMKNEEKKDEEEKKDDEANEDEDKKNEDDDK
isotig00979	MARTGFLVVVVALVVLAAAVCQARYLPTRADDSRLDEIRELLRELLERTAEGGVGGSSSSSGRMAYDKRFLFKRAAPV
	EVAGGEVVEPLLNLPQ
isotig01132	MGKELCTLNVLMGILVLFSLCLAQQVYVRPVHGGVISQKCFIVPHFFPLSLTFSLSIKSNNPQTLLTNITGDRC
isotig01222	MKLLVLFLFGVITSAAPPPTIPLHQQYVNDGDDLKYEYPKFLRDIPSLSSNSGNYGMVLPNGTTIELQYEGDENGHQQ
	QIIYFLPWLKDRFFEIRSHTVVVPG
isotig01566	MRGCICFLGGHLFVFFIVSFEFCAAVRASVRVLSIVSVVHVQMNKEFVTRKKQYLCGDVICGVSCQGDGERYFFYLFFLFLTSQR
isotig01682	MMHLCINMWKNVSFTIVLLLPTICFSQMGRIVLSFPPPTNTATSKVVVAAAPAIHSTSSCTCIHRYKAVFLTCKSQSFSQSV
	SQSLSLSLFLSLLPLTSTYP
isotig01448	MTGEFTGVTSSQETFHQHQSVSRSERVIHEDNIKLEGDITTMQSSSHSEYLEKTGDRPKLQR
isotig01427	MAGEFEGRPREDAPYAVRAPVQKHPDNLHMDGQFYAPTQEEAPRGERAPIKKHPDNLKMVGDFEGKPREDAPYTQREPVK
	KHPDNLRMDGDFYAPSPSEAPRGERAPVKKHPDNLKMTGDFEGKPREDAPYAQRAPVKKHPDNLRMDGDFYAPSPDEAPR
	GERAPVKKHPDNLRMAGDFE
isotig01172	MCIDSDDCLDGSCDGGCEGLMCGCPDGYRRHPFYNQCVDDDECTQGSLCGSADCQNTLGSFKCGCPSGYSFNFALLVCIQ
	VDDNCISSPCAYGCNSLGDDSIACGCPSGFSRIGSGHCMSTLNPPVGGYQNGQFGGGGLYGIGGGLGGVGGGDGGGGRDG
	SFPNGVLPPGGFTGSVGRVTGRYDGIIGGGTGGYTGGGAGGGG
isotig01056	MDGDFYAPSPGDAPRGERAPVKKHPDNLKMTGEFQGKEDEFRVVRGERVDVVRREDNLRMEGEFIGKEYEQVTVGERATV
	QRHVDNLRMEGEFIGKQYEKITVGERATVKKHTDNLRMDGEFYAPSPEEAPRGERAPVKKHPDNLRMVGDFEGKPREDAP
	YAQRAPVKK
isotig00997	MKRHDDFENTLMAQDERLRAFSEMADKLITAEHYEATYINERRNQVRDRRASVKARAQARREQLNGSVAYQQFKADADDF
	DKWMGDKKKMADDESYRDLSNLERKIQKHEAFERELHANEGQLRRLNKTGQDLIGMKHYQSRDIQKTLDDLNKKWKDLCS
	KTEDKGTKLRQANNQHTYNKDLEETEKNLEALESALNNKDVGSDLHSCKDLMKKQNNL
isotig00967	MEGDFEGRRRGSPGKGERVPQKRHPDSLRLEGDIDGRSPESPGKGERLPQKRYPDNLKLDGSYEGRPQESPGKGERLPQK
	RYPDNLKQEGSMEGRPKGSPGEGERLPQKRYPDNLKVEGEFEGRRRDSSFQGSRASITKHEDSLKLEGEFTGSRRESSVI
	NGQTEVQKAKDVTSTTGTVQTRQDTATMKTGST
isotig00525	MDGKKACEMMIQALELEPNLYRIGQSKIFLRAGVLASLEEERDIKMTDLIVQFQAYCRGMLARKNYQKRIQQLNAIRIIQ
	RNCAAYLKLRNWQWWRLYTKVKPLLQVTKQEEKLVQKEEELKVIQNVLETQKKTNKDMEVKFQQALQEKNVLAEQLQAET
	ELCAEAEEMRARLLARKQELEDILHDMETRLEEEEERTGNLSAEKKKLQLQIQDLEEQLEEEEAARQKLQLEKVQCDSKI
	KKLEEEYAILDDSNQKLLKEKKLMEERTSDVSSTLAEEEEKSKHLMKLKAKHESMLTDLEDRIKKEQQGRSELERSKRKL
	ETDLNDLKEQINEKKNQIHEVQIHLAKREEELAQAMMRVDEEAAAKSQLQKSMREVESQLNELQEDLEAERNQRAKAEKQ
	KRDLNEELEALKNELLDSLDTTAAQQELRSKREEELASLKKSLEDDQALHEHQIAELRQKHSHAIENLNVEIDQLKKMKG
	GLDKAKNQLEAENADLANELRNITSSKQESEKKRKQCEAIISDLQVKIAESERSRTDYQERLTRLEQELNAANIAMEEAD
	SRAVSANSQLKNLESHLQETQGLLEEETRQKLNLNSRVRALEQEKDHLQEALEEEEGFKRNFEKQVATLQVQLSEAKKKA
	DEESGNAQQLEETRKRQMKELEELRARLAELESANEKLEKSKRKLQAELEDVQVDIDTNRAKVVELEKKQRNFDKQLNEE
	KSNYERCQQEKENAEREAREKETRILSLNRTLEEYMERIDDLETGKKRLQIELDDLVSTRGTADKNVHELEKAKRALESQ
	LTEQKTQIEELEDELQLTEDAKLRLEVNMQAMKAQFERDLNAREEQGEEKRRGLLKQLRELEAELEEERKQRTAAVTARK
	KLEGDLKDMEGQLEMNSKIKDDAVKQLKRAGAQVKEYQREAEESRLAREETAAQYKDLERKIKVMETELLQYQEDLASAE
	RARKNAEAERDELQEELSQYTSKVTISADEKKRLEARISTLEEELEEEQSNVEVLMDKMRKNQLAMEQLQTDYNTEKSSV
	VKLEGQRSMLERQNKELKAKLAELESEIRSKTKSTIAALETKVSNLEEQLEVEARDRLAQAKANRKLEKKLKELVMQVED
	ERRHADQYKEQLDKSNARVKQLKRTMEETEDELSKEKMQRRKIQREVEDMLEAQESQNREISSLKTKLRRGAGLSSRLDY
	IQVKRGSIAAASDDSQNADDSLDGEEDATK
isotig00524	MLFCNCTEANSELNVICVNIQIFFILCTTALKLKTIATTTLNEHDAKFTQDNSEQKLRFPLKISRIESNTCCRGETCQDA
	QNLHFLAPNLQLCHTSKPGSITCQRFISLLPGLHKLWFPRSPWSVNTIISTPTHHKN
isotig00523	METTGSEFERDKAFVSFPGQTHLDVAIRDNVCIALHKFLKGDRTWTEGIKFKVKREIKQLTGWDPHSDYSMDHAKAWAHL
	SSLIKSKPDFQTKAPPLSQFMKSSEKLLKIQKESLSHFGHNKGVQLDVTTPPSFYWMWDYRHWAEIGVRLSSVDNMKPQE
	NLWIEDPGTSFFTHTSKSLGTWWLGKFVCLWRPPLIATTYSLTREMFLMMSDLIHQRFIIKLATMIGSRSMPDLYPPPLV
	LEKCWDWGDNIMRQSGNNAFYLLSQWEAIVSGCLLSIQDEQIVNNTTFLNGTVQECEKICQEKDLNVPLRPLIDLLQGIG
	RLSNHHLSQLFGLYRTWGHPIVDLKEGIKKLRSIACVPRPFNYTWIQTITIDTISSICINYRRKKGVYPNLQLDGLDETS
	YLKLCIESNQPIVTSHPHYNELEWLKIKGDKTFHINDSYSLVDWLSDKALSLSRDELVDEIQSHKSVGAGWKRSVLYKWL
	TSDIGSPQDLLEYIDKYGFPPDEDVVGVYDKERELKVLARFFGLLTLYKRMYVVVTEAMLAHDILPLFPEVTMMDDLTTL
	MKKIYHNTSSGEADDYWEVTYEVDFEKWNSYMREEETYRIFEFIDELYGFSKVLTRTHEMFSKSTLYLANGVYLPPVEDG
	QVKEGWGSWTGHLGGIEGLRQKGWTIFSLHVLKRVARTCGVDFSIMGQGDNQVLRVKYPKSLGLPVAQEKHQLFVKTLEE
	ILGQIGPPNKPSETWASSSCFSYGKFWVVDGVPLCMNLKRLARIFRLSNEGFPTVTSSLSSATANLMSALTSSLENDLCY
	FVYATELQGIIWYGLKHPLINPSQGNLKRSWRQFGPPSSRGDRHSLNITLSLEDFKHVEQISSTLLESLCLFPTSLGGYP
	VMLYGSTLVKGFPDPVTEAISLLKLLLQTTTITQDLRRLVLNMLSPVLNPYVNPSMLIQDPESLNLIKESTVTERIKRHV
	SDYLGSAEWISNKRVAPILQYACERQDDLCELLYQMTPLNPRIGNDVISSTVVGRALNIMSRMTKTRTLTLMSLQESHVN
	LQKVLEQTDIRTNQGVLFQLFFKEESDTTKDLTMCATMRAENLRKKSWKKPLVGVTTTCNWEAFSVVDLPCPHCPDPKGY
	VLTHIKEGMTPQEKRGGKLGPLVPYLGSKTKEKIAKGRETVQGEEGALMMKIANTLRLVGWGIQADSNFHLLLKKILGTF
	SDIPSSFYETPEEMVRGTVAHRFMDERTKHGGTMPLLYQMASFIHISTSSLTAYSKGGGNVTLHFQSLMISLITSFSNLM
	LHDGSRTVGQHLHQVCDTCIIPVSEEMVDLPNSGEQLNMPRLSPETGYVQFRPTINNEKIYQEASMRQTPEYQELIYLIG
	TLIVKGLAPLSYEFADGRRMIVPETLVPILWGIKIPIQHLLFSVALAWARRITWRLLSRVSLSSDFLTGEIIVRLSRLPE
	KLFGCLHPFLVPTFQRFSLASPPFFCKTPAESPPSMTEVGRVFKSAVLQAWELLSSSSGGLFLQNIAPIANLELHPEDHP
	IFASQFQEFLRAPYDNSLDLLRIAKEVIESVSQVNRHQVVKGEELTNMFNRQNPELTNQLANLRVKYHQFFGSIDGLVKE
	LQDVTLSQSKVGIAFLTNKIKQTTEKVSIDRGQVKEGNTKLSFKTQVPFSPGIPSSSGHFFKPLRFHTTSIYKLLSLAEI
	FSKTIQKVACLGDGSGGFSLASCWLFPTAKVFYNSLTSLEGIAGHSLTSASPPAFDRRPDLLDRIMNLASCYERPSDITT
	KQFLDYFSEFGEGWDLIICDAEGSGWVDGTKGMMIMRTIMSVKAKHCLIKSYASNLQMIVAQICVGLSFYQYVTVYRTAW
	SSMGNTEVYISCKNFLAEAEIEWGWTKSTVTVPLFLSLKFQNTLKKKIKSMDWAAALTAQDHADALASFTQEPDLWGRQT
	LLQLFPKPIQIFPEDIIKIDHSEPWVRGSSIRARSRFRQTLWTISVKRKCVKRFLIGLVASQWSNQKTLPDLHQWVRNGL
	FRKWRTTRGWSWIVDLEQLDERDERIANLISPSDIRILYQLGGEFGKIQESKNWINNKWVLMPTWAKPRHPIKSMTINSS
	NWEEQSEESQTPNEY
isotig00486	MRNREADIGYFEAEDLKVAALFFGNEQEVVLQAFSKDEVQRAYLLVHNASNPKPKSLCHPGLQLYRSYPRALYRPITLDS
	DAFLPDIKAHIEKLSEAWTSACIPGPWSLDPATDLELKQQHPHLCHACLRQTCHVDDPYAGSGALTCLLDHAADAAIVSD
	VDLRKLRVTNHDVERLFHYCRGNDGGSIQPLGDLTGLREEPCNWGKRPVPVFMFASSCNTTECQRSIQVLAIQAHAVVET
	LKLPQKTQITRLDRPLTPSAIIEKAGYTIDDTSRQKVVKFCTRNEDEMAKCEDLAMVTQAFDAGSGIGIGCVQEQTNWFS
	HIYFGSADVITLDSGDVYKFVKDFGFQRLLSEVYDTKSGRHSSSYYAVAVVRADSNITSFIQLRGRKSCHTGIDKTAGWK
	LPVATLLNLGLINPQHCNYVDAMAEFFSNGSCAPGANNSMYNAQKHYVDRLCSLCIGEGTNKCLRGGAEPFYSYTGAFRC
	LVHGGGDVSFIKHTTVPDNTDGSNNEEWAMSLRSDDFRLLCPSYGGANTAAVSEFQTCNLALVPAHEVVSRRMSDDRKKM
	VRQALLGVSEVFGKTSPGLNTFRLFGRYNGKSDLLFKDSAKGLKALSEDTQDERKRKKDYFKKLEELHTCEVRVCALEDH
	ENECEEMARTMKGVGEQFVCVSARDRMDCVQRVIEGQADMSILPGSYLSINSNLRIIAYSKDPHNARDHFRYKAVMVVRR
	STVHRMTDLRGKKSCHTGYGRTTGWRIPIALLKREGIIHPLCEPFQSTLEHEIKSVATTFNRACIPGEWATTPDVDAALK
	MRYDAMCSMCSGRTCDRNDDYAGYIGALNCLSFNGGDVAFSKLSIVKQFFEDNVLANVSNYGLMCPDGSVVDIYSSAAEA
	CFWAARPWDTFVTHGGASDAKVQKITWALMQAKRKGEENLANNRWYYNILEIDDTFSDILPAIDNATTGQYLSESRMNIV
	QAVQMCTSEAPVTFCVSSDEERKKCNDLSFLLHLRGVSPELRCTQGSDVDDCLEMIKFGTSDVMTLTNSKRNASHSNYSL
	ADLLTESYGRDESNLYYFVAVVKKGSGINSVYDLAGKTTCNTGANANRIDYIDAELTNCLHGGAFFSTITDAIKCLMGSS
	RDVAFVRLDAVNDGNWDDDIKDLNPENFELLCEAQVMSLSSWSVQECNLGRIPGNMLVTRQSESRARKENMRHLFLKASK
	MFGHSRSFFRLFYTYFSHKDLMFKDVTGSLVRVTDTHHKRFVDEMLKYACNLYEHHTQSEETTH
isotig00275	MGLEVTIHTKVIRMFLDRGSLSIWSVLSWLSFKVSSHGEVIWMSFDWSSFSFLELLPVWEHKTFRPYGDYLDASSLELFH
	LLLSLHIPY
isotig00274	MDGDFYAPSPDDLPRGERAPVKKHPDNLRMVGDFEGKPREDAPYAERAPVKKHPDNLRMDGDFYVPSPGEAPRGERAPVR
	RQDDNLHMTGEFTGKEEDYKVVRGERVEISRREDNLHMDGEWLGQSSTHYDYPVVSSIRSQVVRHADNLKQEGEFVGKTQ
	FADDYQLYQSQRTQTVKHPDNLTIEGKYHLDTLQKDEYKIHKGVRAEIKKHSDNLRVEGEFSGRVPHHAPIGERAPVVRH
	PDHLRTDGEFQGKPVEDAPRGERAPVKKHPDNLKMEGDFEGKPQKSPIRGERATVKKHEDSLRMEGTFEGRRKSAATKGE
	RVEMKRHTDNLRLEGDMTFIRDEAAVAGERAQITKHADNLRMEGELEVSKTTYATKGERAAVQKHEDSLRMEGDMIITKK
	EMATRGERAEIQRHEDHLKTVGEFEGKERTVITKGERAEIKKHKDNLKMEGELSVEKSTTVLK
isotig00234	MIGSCFNWYSMLKLTGHQAKVESKKLEEGIEVDVQREGRAASLTAPKGKGKKTGGRKKSPGKTRPPSAPLTVAPIQDTLW
	ILTRSLDDQQCKDKHFTMKINGNKESVERTQRSSEGTFVIRGEGAVVRLERAEVEGNIMIHTGKCDDEFIWTASKQTLQL
	TSVQEVEEVFSISYEAERRALSFSVAEGPRSTIKEKLLGLSPAAQQVEDNMAGVVEDLSIIRRNMKGEDAPEFLKVFQRL
	VERMTILSWTEIQDIISRLAVSTRDKYIIYQAVITSGRDEVLIPILEQMKNDQSSEYLLQFLLLQSPLTPVRNPALLPAM
	LEVVTKIGDNPNAALSLLNIAKLANRYCLNSETGNLCDPGCDTDFILTEFLPMLSRNLYDHEKWKRIVMVQAVCALGSPY
	SIPYLQPIIQGANNEDIDERINAISCLTNDHLPKTAIEMVFDSLMPLMKNPTEFPEIRSMAFIVLTTWEPSLSWWEEVAI
	STWKEKSPQVVSVISSTLITLSEGSDSRSKSAKKVVHLAKHPHDSEGEPINKSVYLYMDEFTRNCQVRPKMKLAWLISTK
	SIFPSSIYWQLQIVTTMGTIQEEKGLIFTNILQDAYKNIHTEIHSRKKNYEDQEVFNEIYAELTEELELILNNNEEPFLF
	GLLLEPLSLLGVSDLWYTGGNILWILMEHTEDRLPVHLRMAELMLAFPSDLGLPIVVKHEEDIAFMLSVTGERKETVEAN
	YNHRNVLKANTLVPWSHGMAVGVGFETSFDVNVMLTVNLNIRDGTKVVVLTISPEQKAKIISLSNVMYTSMTKLYHVVDS
	VLTSEEADSTTLGRRVIWNRRPKEGTDLLLPDTGLHLKLRWTCDLEHSSYFTKVIKKVFLMQTIYQNFEYMLLVDLENSR
	TKSVTFTFSFDKKERDDGFPEQVTDYDGQITQDLSDLDLFSQVPQSPSQTSGFDDFGEGANEAVFDRQQQHSSSFNNYVG
	RMQEMIMPSGTLYTAIMTVEPENSTKKYDVAVTLASTEGNVDEKGSKKIHVVFMESPTQGSLGDTHMTCLDVKVETPFVL
	PLVPKELLSDTDLTATFLVSLYAGGHCDGPAVMKMQGMFGVSPAAVQNIQSTEEDTCVGDFLMKGRLTYDQVIAAVTWTQ
	DFRHLFKAVEALTLNQLQSLSTANVKSEGDRPGNELIVQAVLKEEEWNVTVTRPEVTSVFLVPDVLYLSPYDTFDSFEKV
	CHVTSDSVQTYDGLTYAFQGPSCWVTATIYSDSKLDMVSNEAYNDLQIAVQVRFTDQWEVRLTAPSYAAVIDVTRSDILV
	ND
isotig00232	MRWFLVATVVLTAASVTLGRPSKNPSDVTETPETSAIIGERLVSKFLGRRDKESSPSPGEPDNSLGKKPPATQPPATQPP
	ATRAPTTQPPATQAPTTQPPATQPPTTQAPTTQAPTTQPPATQAPTTQAPTTQPPATQVPTTQVPTTQPPPAPDSDSGSE
	DSDPAASGNEEQQEGPQPDATQNEPIEENTQQNEVSDQITGEKETPGEREPKSIAEEGTELTSKDEAAGEEGSNTDNDTT
	AMEDQKNTEEGNSVTDEPKNATDENKEVTGEKKQSENTDMTAEVDTVPENPADKETEKSDKEEKEMEGEAEDDDDDDDDG
	NDEDRGELEDKMEEKTNMEGETQKDEGVQETKTSSSSGGAETQVSDERPQRDADDHPNDSNADTKLRGLEMENKADQESK
	AEPKLKPETEMQAEPEPQTEPEPETEPEPKTEPEPKQNQNPKQSQKPKTEPEPKTEEAKTEPEAETEPEPKTEPELEAET
	ESKTEPEPEPETEPKPEAEPKSEAEPEPEAEPKPEAEPETETEPEPKQEPEAEPEPEVESEPKAEPELKAEPEPETEPES
	RTEKQPRMELEPETEPESKTEPEPEPEMKPEPEPKPEAEPQVATEAESTTEATTEPTRKPEMQDESSADEQMTASETISQ
	TETKVPAESQSDTKQNVGESSAEKREVKVEFKIEQASGSSTTEPSLEVTSSSGKESVDSHTEMGTETTVANEPTTETTPE
	TTSKPTTEEKVHADTKTEEEQNSATLTEDEMNANETEDQVGSESEHLETRVVPKPPFDERLNTNEEVGEGNQDDANLQAI
	LEMERVLNATQEEETAKEPPVTDTPLTDIPSDYKNNIFLRSGLEEEMDSTDQNEQVSTSDPNKSEVEAATEKYHFHDETG
	EKPCNCKEHPELKDALNRLDELQRKQKDWIEMSKDGKKTTASKPGPQEVSGSLVVAGGGDSEVVVVEGVMDENQSATQGQ
	LVMADSSLDTNTGKTHDKIHNTDETEKKTEHTESDKSSEESGESIEQEDDKETTDHPSTTTDSINTTTEEDSPSIEEKQQ
	THIHKLLASLWQQL
isotig00231	MPGHVKKSTGPDPDPSEWLYISNEMKMKDATKPYDPKKSCWVPDPKEGFLEGMIQGTKGDKITVMAAGETKEYKKDQVHQ
	VNPPKYEKCEDMSNLTYLNDPSVLYNLKARYVNKLIYTYSGLFCIVVNPYKRYPIYTNRVVKIYQCKRRNEVPPHLFAIS
	DGAYSAMMQVGGNQSMLITGESGAGKTENTKKVLSYFANVGATTKKEGEAEKKNLEDQIVQTNPVLEAFGNAKTVRNDNS
	SRFGKFIRIHFQPNGKLSGGDIEVYLLEKARVISQQSLERSYHIFYEMMSDQIKEIKPSCLLSNDIYDYHYVSQGKVTVP
	SIDDGEDMQFCHDAFDILGFTKTEIENVYKITAAVMHMGNMKFKQKGREEQAEPDGTEHGAKVATLLGCDVNDVYLAITK
	PKIKVGTEFVAKGMNVNQCYYSIGAMAKALFDRVFKFIVTKCNETLETGLKRASFIGVLDIAGFEIFDYNGFEQICINFC
	NEKLQQFFNHHMFVLEQEEYKKEGINWVFVDFGMDLQACIELFEKKMGLLSILEEESMFPKATDKSFAEKLNANHLGKTP
	CFIKPKPPKAGQTESHFAIVHYAGTVSYNLSGWLEKNKDPLNDTLVDVLKKSSNELAVFIFADHPGQSGGDDKKGGRGAK
	SGSFKTVSSSYREQLNNLMRTLNATHPHFIRCIVPNETKSPGVIDAGLVMHQLTCNGVLEGIRICRKGFPNRIPYCDFKH
	RYLILAPKEMAEAKTDKAMAQACFTKAGLEEESYRLGNTKVFFRAGILGRMEELRDDRISLLLAWLQAWCRGYISRKSYQ
	KLQNQRISLLVVQRNIRKYMKMRTWKWYGMWMVLKPTLHVVSIEDELRALEEKAEKAEKEYEQMVKKHQELEKVNTGLTD
	EKNELVSALDSSKGGAQDFIDKINKLQAQKNELDAQVNEAQKRLRNEEDARNKLQQSNKKTEQEVDGLRKDMEDLEQAIQ
	KAEQDKATKDQQIHNMNEEVAHQEELINKINKEKKHLQECTQKTSEDLQNLEDKCNHFINIKAKLESNLDEVEDTLEREK
	KLRNDVEKAKRKVEGDLKLSQEAVADLERNQKEIEATILRKEKEHSALVSKIEEEQAQYTKLQRQIKEQQTRIEDLDHEA
	EHERQARAKAEKGKTTLAQELSELADQLDEAGGATAAQIELNKKREAELAKLRRDLEEINIQHEAALSQLRKKHNDTINE
	MSEQIDHHNKLKASHVS
isotig00230	MPGHVKKSTGPDPDPSEWLYISNEMKMKDATKPYDPKKSCWVPDPKEGFLEGMIQGTKGDKITVMAAGETKEYKKDQVHQ
	VNPPKYEKCEDMSNLTYLNDPSVLYNLKARYVNKLIYTYSGLFCIVVNPYKRYPIYTNRVVKIYQCKRRNEVPPHLFAIS
	DGAYSAMMQVGGNQSMLITGESGAGKTENTKKVLSYFANVGATTKKEGEAEKKNLEDQIVQTNPVLEAFGNAKTVRNDNS
	SRFGKFIRIHFQPNGKLSGGDIEVYLLEKARVISQQSLERSYHIFYEMMSDQIKEIKPSCLLSNDIYDYHYVSQGKVTVP
	SIDDGEDMQFCHDAFDILGFTKTEIENVYKITAAVMHMGNMKFKQKGREEQAEPDGTEHGAKVATLLGCDVNDVYLAITK
	PKIKVGTEFVAKGMNVNQCYYSIGAMAKALFDRVFKFIVTKCNETLETGLKRASFIGVLDIAGFEIFDYNGFEQICINFC
	NEKLQQFFNHHMFVLEQEEYKKEGINWVFVDFGMDLQACIELFEKKMGLLSILEEESMFPKATDKSFAEKLNANHLGKTP
	CFIKPKPPKAGQTESHFAIVHYAGTVSYNLSGWLEKNKDPLNDTLVDVLKKSSNELAVFIFADHPGQSGGDDKKGGRGAK
	SGSFKTVSSSYREQLNNLMRTLNATHPHFIRCIVPNETKSPGVIDAGLVMHQLTCNGVLEGIRICRKGFPNRIPYCDFKH
	RYLILAPKEMAEAKTDKAMAQACFTKAGLEEESYRLGNTKVFFRAGILGRMEELRDDRISLLLAWLQAWCRGYISRKSYQ
	KLQNQRISLLVVQRNIRKYMKMRTWKWYGMWMVLKPTLHVVSIEDELRALEEKAEKAEKEYEQMVKKHQELEKVNTGLTD
	EKNELVSALDSSKGGAQDFIDKINKLQAQKNELDAQVNEAQKRLRNEEDARNKLQQSNKKTEQEVDGLRKDMEDLEQAIQ
	KAEQDKATKDQQIHNMNEEVAHQEELINKINKEKKHLQECTQKTSEDLQNLEDKCNHFINIKAKLESNLDEVEDTLEREK
	KLRNDVEKAKRKVEGDLKLSQEAVADLERNQKEIEATILRKEKEHSALVSKIEEEQAQYTKLQRQIKEQQTRIEDLDHEA
	EHERQARAKAEKGKTTLAQELSELADQLDEAGGATAAQIELNKKREAELAKLRRDLEEINIQHEAALSQLRKKHNDTINE
	MSEQIDHHNKLKARLEKDKDTLKREAEDAKAALDSLVHEKAAAEKTVKQIQQQIADHTGKLDELNRTLNDFDSTKKKLFA
	DNNDLQRQIEEAESQISQLSKMKLSLTNQLEDHRKLA
isotig00228	MFWVSKMMNPHITSSPRYRFTWKMSRDPKKMLSMEEPEEVTEEILQNLPADSVITETATEPEVTTVHKVIRRVIKKITMV
	DGKPVETEEVIEEPEEVMEKVFLESPEICGNILFAKTDETEKGDSKIPAIIDAKPAETEEVVKIPVHENSQSNLLLETSM
	GDIPSSSETSDTKELIIDHFPQPAKDSLTGLKDADKVEFWQEDLYPQEVCVEEQSSQLPEDHTTAPYVPEQVVEPPLPEE
	LAPFPKPEEQFCLPVSAPDQPKEVSAVHVAFKETVYQPPAKPTPLDKVVIEPLPSPPLPVYEEKEPSEPLPPKEEEDKDK
	EVLATQPTESQDEIAKPQSPATPQPADSQPLVSVPKDAESPVLPHEDKQADVTQETHSIVPEDEKQDTELHPTTTVTEYQ
	EEHVEPIVDTKTPQYEKDIPSSESKEEETVYTSTTIAVVMAPEYKEPATSSKGVETVDDSVAVITDHEMKTDKRVEPVSD
	IPVYEISEVNVVDRCEVVEERLVTQHDETDMTVPDEDSVKKSVEKDEKEIQRPGKEDVIIEPSVPMEPLVLKDLTDAKPT
	ESKVTAEVSHEDEEHVLPEATELVEKESEFDIKSEPRETPGPAEVMEEELHEKTDIATSSEVTKEVDQEPSTTDAGIQSP
	VESLDKEEKEPDNVGTDQKDAPVIPLSESNIVPDEELTQHSDDLQVTTDKLIDEHTAGPPEIGPQSSQPPSSVVEKPEED
	EEAGKELQPLVPGEEETSGEKLLVEEQIISQEWQTIYTLLKRRQNLREAPQSSLPTTITTLMLAPSSPPSPDQQQQQIDE
	NLEKLKSALDKKELIVVQKVIISIVETVSTWLETIEYRIYTVKNTEDISERNQQYEYLQTELHIIEEKLVILEKVTQSAL
	EIFSEETIITIIETVKCLRQQVNQVEKVRKEQQENSKEEEERYTQYMDAVANAGEEVSKLKAQLYKLQNSKMTPEEKLRQ
	LELLLITNEDTRDSITQLLLSSHDMRLSPSRHMGDKLASIQEELCDVHDSVEKELDQVLRLTTTTTEYEETLMELTHLIE
	MAETILEARVV
isotig00204	MTNEPPTLLATTHYEEMDKKRIDALIKANQRAGNILSQSSIERCRYTDSLDLVGDANRYFSALTTLEAVAGFASSDLLSG
	FIDSNESIEFTGTAHLRKLLYHSVREQITTLNTSTVPRPSLPKVLLSSAKDTASASIEPLTFRIYKTTPEYDGESLNLVE
	STVEMSTRQKKPNLMKAAEILRSTVTTNQEMIISGGTRAVQGGKGARAVYPTKQPYHIAGSLLFHKVDTIVNANKKYRGV
	SNKYGQGISNAIPHIGVPEIIAVSSDGMAICLALDVSAFDVAQKYTEADIELAMRDGFLDSEISMISGETVLERMNPADL
	ANNLLTNTPPRYKYQTALGDIIILQHGNRSGVPWTGTQNDLVNVSNHHMAYDEYKKRVAELQRQGKISIDVNDKHHIVRV
	FGDDSTFIMTYDEPPSAEEVHLMCATFVESYQDTAGTLGFAINARKGMIGRYGSEYLKNSAIYGNIKSVNQVKFRGSEKS
	ASYHFGVSEKVSMIRDITDLTITRGCDETRKWKYNLMMLPVDLTTRAGAFRMHNLCSIMTGVGKMYLGGTLNNKLIASYH
	GSSFGWNFDDNLIKTANSIGAISDSSYDAISTKITNLADFKDSQQRITRDIITSGRLPQHLNRYGKSNILRHILASAAMG
	PLSQIEKNVNAYNVVMGILNGKLEAPTVLERLNMGFKYVVMSDLKQDDYSPYSCQGLQYRRMLVHWGLNDSRITSFDPKG
	KLQHLLAKKLTDSTNTF
isotig00126	MDLQACIELFEKKMGVLSILEEESMFPKATDKSFAEKLNTNHLGKSPCFIKPKPAKAGQAESHFAIVHYAGTVSYNLSGW
	LEKNKDPLNDTLVDLLKKSTNELLVFLFADHPGQSGPAEAGGGGKGKKSGGFKTVSSAYREQLNNLMKTLNATQPHFIRC
	IVPNETKSPGVIDAGLVMHQLTCNGVLEGIRICRKGFPNRMIYHDFKHRYKILAPNELSTIKDEKQAAKACFDKSGLDPE
	LYRLGKTKVFFRAGVLGTMEELRDEMVSKIVTWLQSFARGFIARIEYQRLIKQREALVVVQRNIRKFVKLNTWVWFKLWQ
	KVKPLINQPRLEDEIRKLEERAGKAKELLDAEVQKCQELEAANVALAEEKNNLLTEVESTRGNMSHYIEQQSKLTSQKTE
	LEAQLTDVTERLHKEEEARNSLFQNKKKGDQETAGIRRDVEDMELSLQKIEQEKATKDHQIHKLTEEIANQEEMIAKLNR
	EKKQVQESSGKTSEELQGIEEKCKHFNNVKTKLQQTLDELEDSVEREKKKRAEVEKAKRKLEGDLKLTQEAIADLERNQK
	EIESNIQRKDREFTSYSTKLEEEQSQISKLQRNIREQQSHIEELEAEVEHERQSRAKAEKGKSKLDRELVELRERLEEAG
	GATAAQIELNKKREAELAKLRRDLEETNIQQEAALGLLRKKHNDAVAEMSEQIDHLNKMKARTEKEKDALRREGDEAKAA
	LDGLARDKAAAEKAIKGAQGTLTELNSRLDESNRSLNDADAAKKKLAVENSDLLRQLEEAENQISQLTKIKSSLAMQLED
	NKKMAEEESRERASLLGKYRNLEHDIDGLREQVDAEAEAKADGQRQLAKAEGEAHMWRSKYETEGVARAEELEAARLKIA
	ARLDEAEAQIEQLNVKNMNLEKARQKLSSDFESEQAAAERAQSLAMAAEKRQKSFERTINEWKQKVDDLAADLDASQKEC
	RNYATELFRSKAMYEENLQQLDAARRENKAFSDEIKDLMDQITEGARNLHEIEKNAKRLEIEKEELQAALEEAESALEAE
	ENKVLRGQLELSQVRQEIDRRIQEKEEEFNNTRKVHQQALDNMQTTLEAEARAKAEALRLKKKLESDISELEIALDHSTK
	AYNELQRGYKKLQNEYKDVQAKLEEEQRLASEYREQYAGAERRANQINSELEESRTLLEQSDRGRRQAESNLLEANDQVS
	DLNAQYGALSVAKKKLEGEYQALQSDIDEMAKEAKNSEEKAKKAMVDAARLADELRAEQEHAQNQEKMRKSLEASLKEVQ
	AKLEESETYIAKTGKKAVAKLETRVRELESQFDDEARRHSDAQKNLRKCERRIKELTFQAEEDKKNHERMQDLVDGLQQK
	IKTYKRQIEEAEEIAALNLAKYRKAQQELEELHCV
isotig00125	MDLQACIELFEKKMGVLSILEEESMFPKATDKSFAEKLNTNHLGKSPCFIKPKPAKAGQAESHFAIVHYAGTVSYNLSGW
	LEKNKDPLNDTLVDLLKKSTNELLVFLFADHPGQSGPAEAGGGGKGKKSGGFKTVSSAYREQLNNLMKTLNATQPHFIRC
	IVPNETKSPGVIDAGLVMHQLTCNGVLEGIRICRKGFPNRMIYHDFKHRYKILAPNELSTIKDEKQAAKACFDKSGLDPE
	LYRLGKTKVFFRAGVLGTMEELRDEMVSKIVTWLQSFARGFIARIEYQRLIKQREALVVVQRNIRKFVKLNTWVWFKLWQ
	KVKPLINQPRLEDEIRKLEERAGKAKELLDAEVQKCQELEAANVALAEEKNNLLTEVESTRGNMSHYIEQQSKLTSQKTE
	LEAQLTDVTERLHKEEEARNSLFQNKKKGDQETAGIRRDVEDMELSLQKIEQEKATKDHQIHKLTEEIANQEEMIAKLNR
	EKKQVQESSGKTSEELQGIEEKCKHFNNVKTKLQQTLDELEDSVEREKKKRAEVEKAKRKLEGDLKLTQEAIADLERNQK
	EIESNIQRKDREFTSYSTKLEEEQSQISKLQRNIREQQSHIEELEAEVEHERQSRAKAEKGKSKLDRELVELRERLEEAG
	GATAAQIELNKKREAELAKLRRDLEETNIQQEAALGLLRKKHNDAVAEMSEQIDHLNKMKARTEKEKDALRREGDEAKAA
	LDGLARDKAAAEKAIKGAQGTLTELNSRLDESNRSLNDADAAKKKLAVENSDLLRQLEEAENQISQLTKIKSSLAMQLED
	NKKMAEEESRERASLLGKYRNLEHDIDGLREQVDAEAEAKADGQRQLAKAEGEAHMWRSKYETEGVARAEELEAARLKIA
	ARLDEAEAQIEQLNVKNMNLEKARQKLSSDFESEQAAAERAQSLAMAAEKRQKSFERTINEWKQKVDDLAADLDASQKEC
	RNYATELFRSKAMYEENLQQLDAARRENKAFSDEIKDLMDQITEGARNLHEIEKNAKRLEIEKEELQAALEEAESALEAE
	ENKVLRGQLELSQVRQEIDRRIQEKEEEFNNTRKVHQQALDNMQTTLEAEARAKAEALRLKKKLESDISELEIALDHSTK
	AYNELQRGYKKLQNEYKDVQAKLEEEQRLASEYREQYAGAERRANQINSELEESRTLLEQSDRGRRQAESNLLEANDQVS
	DLNAQYGALSVAKKKLEGEYQALQSDIDEMAKEAKNSEEKAKKAMVDAARLADELRAEQEHAQNQEKMRKSLEASLKEVQ
	AKLEESETYIAKTGKKAVAKLETRVRELESQFDDEARRHSDAQKNLRKCERRIKELTFQAEEDKKNHERMQDLVDGLQQK
	IKTYKRQIEEAEEIAALNLAKYRKAQQELEELHCV
isotig00122	MGVVVDGQRGCKREEDGRGRHRGLERGGSGGHSGLKRRGWAWSSSWSQEGRGWAWSSREEDGRGPLSSQEGRGWAWSPSG
	LEERRGWAWSSSRLEERRGWAWSSRRVRSSSRLQERRGWAWLSSQLQERRGWAWSSSQLQERRGWAWSSQFQERRGWAWS
	STVNADAREKRKGVVVTVLQRGRSAAAEECVTVNEDFGIIGVRKIVFIT
isotig00121	MGVVVDGQRGCKREEDGRGRHRGLERGGSGGHSGLKRRGWAWSSSWSQEGRGWAWSSREEDGRGPLSSQEGRGWAWSPSG
	LEERRGWAWSSSRLEERRGWAWSSRRVRSSSRLQERRGWAWLSSQLQERRGWAWSSSQLQERRGWAWSSQFQERRGWAWS
	STVNADAREKRKGVVVTVLQRGRSAAAEECVTVNEDFGIIGVRKIVFIT
isotig00058	MSFYFNLWCLVTSFYFSTFWLSEAGSKVHLGFFHTFFSFHFDIRGLNVQLGISFRCFDTCFSAHSWNINIHFSSIIFAFY
	FWRLRFPKARSKLGFWLSSLGLYLRSIDTDISFNFWPFSTHSCRYFRNL
isotig00057	MKAPQGGKEVELTAEGKVDPSLKVEGDIAGPSVAIEVPEGKAEIDVDAPKVKVKGEKPKSKFGSCFRKPKGAEVGGEYKP
	GKVDVDVPEAGVEASVGAPAAKAEIRVESPDMKVKTEKPKAKAKFGSCFGKPKTPKVEGEYKPGKLDVEGPGVEVSGGIK
	ASEAKADIDIESPDVKVEAGVSPPAVAVETPDVKVKGGKGKGKFGSCFGKPKTPKVEGQYEPGKAELEGPEVSAGVSVEG
	PEVKGDVSVDAPEVKAKGKKPKAKLGSCFGKPKSPKLKGEYHPGKVDVDVPGVSGEASVKTPEGDAKLDVEAPDINVKGE
	KGMKKPKVSLGSCFGKPKGAKVEAGYQPPEVKIEGPEIKAPKVEVEIPDVEGEIELEAPKTSVDVEIPRLPEVKGDISMG
	VDVPKAEPTLKLEGDIPDLPKVEAKLGGKAELPDIELEGKLPSAPEVKANFDIGGTLPDVKLEGELPKGDLEVDISGDLP
	SFSGDIKGPDVSLPDMSMPKVEGEINADLPTPELPKAKVTLPSPPSPEIKAEVEAPQISGEVDIPQPKLKGKKAKFGPCA
	CLGGPKKGKLEEPYVSTGAEVKAPLDVGAEGKADASLKVEGDVEAPSVAVEVPKGKADIDVDTPEVKVKADKPKSKFGSC
	FGKPKGAEIEGEYKPAKLDVDVPEVGAQASVAAPSAKAEISVESPDMKVKAEKPKAKAKFGSCFGKPKTPKVEGEYKPGK
	LEVEGPEVEVSGEVKAPEAKAGIDIESPDVKVEAGVSPPAVAVESPDVKVKGGKGKGKFGSCFGKPKTPEVEGEYKPGKA
	ELEGPEVSAGVSVEGPEVKGDVSVDAPEVKAKGRKPKAKLGSCFGEPKSPKVEGEYQSGTVEADVPGVSGEASVKTPEGD
	AKLDVEAPDVKIKGEKGMKKPKVNLGSCFGKPKGAKVEASYQPPEVKVEGPEIKAPKVEVEI
isotig00056	MGVDVPKAEPTLKLEGDIPDLPKIEAKLGGKAELPDIELEGKLPSAPEVKTTVDISGTLPDMKVEGELPKGDLEVDVSGN
	LPSFSGDIKGPDVSLPEMSIPKVEGEIKGDLPTPELPVSLPSPPSAEIKAEVEVPQISGELDVPEPKLKGKKAKFGPCAC
	LGGPKKGKLEEPYVSAGAEMKAPQGGKEVELTAEGKVDPSLKVEGDIAGPSVAIEVPEGKAEIDVDAPKVKVKGEKPKSK
	FGSCFRKPKGAEVGGEYKPGKVDVDVPEAGVEASVGAPAAKAEIRVESPDMKVKTEKPKAKAKFGSCFGKPKTPKVEGEY
	KPGKLDVEGPGVEVSGGIKASEAKADIDIESPDVKVEAGVSPPAVAVETPDVKVKGGKGKGKFGSCFGKPKTPKVEGQYE
	PGKAELEGPEVSAGVSVEGPEVKGDVSVDAPEVKAKGKKPKAKLGSCFGKPKSPKLKGEYHPGKVDVDVPGVSGEASVKT
	PEGDAKLDVEAPDINVKGEKGMKKPKVSLGSCFGKPKGAKVEAGYQPPEVKIEGPEIKAPKVEVEIPDVEGEIELEAPKT
	SVDVEIPRLPEVKGDISMGVDVPKAEPTLKLEGDIPDLPKVEAKLGGKAELPDIELEGKLPSAPEVKANFDIGGTLPDVK
	LEGELPKGDLEVDISGDLPSFSGDIKGPDVSLPDMSMPKVEGEINADLPTPELPKAKVTLPSPPSPEIKAEVEAPQISGE
	VDIPQPKLKGKKAKFGPCACLGGPKKGKLEEPYVSTGAEVKAPLDVGAEGKADASLKVEGDVEAPSVAVEVPKGKADIDV
	DTPEVKVKADKPKSKFGSCFGKPKGAEIEGEYKPAKLDVDVPEVGAQASVAAPSAKAEISVESPDMKVKAEKPKAKAKFG
	SCFGKPKTPKVEGEYKPGKLEVEGPEVEVSGEVKAPEAKAGIDIESPDVKVEAGVSPPAVAVESPDVKVKGGKGKGKFGS
	CFGKPKTPEVEGEYKPGKAELEGPEVSAGVSVEGPEVKGDVSVDAPEVKAKGRKPKAKLGSCFGEPKSPKVEGEYQSGTV
	EADVPGVSGEASVKTPEGDAKLDVEAPDVKIKGEKGMKKPKVNLGSCFGKPKGAKVEASYQPPEVKVEGPEIKAPKVEVE
	I
isotig00055	MKAPQGGKEVELTAEGKVDPSLKVEGDIAGPSVAIEVPEGKAEIDVDAPKVKVKGEKPKSKFGSCFRKPKGAEVGGEYKP
	GKVDVDVPEAGVEASVGAPAAKAEIRVESPDMKVKTEKPKAKAKFGSCFGKPKTPKVEGEYKPGKLDVEGPEVEVSGEVK
	APEAKAGIDIESPDVKMEAGVSPPAVAVESPDVKVKEGKGKGMFGSCFGKPKAPKVEEQYEPGKVELEGPEVSAGVSVEG
	PEVKGDVSVDAPEVKAKGKKPKAKLGSCFGKPKSPKVEGEYHPGKVDVDVPGVSGEASVKTPEGDAKLDVEAPDVKVKGE
	KGMKKPKVSLGSCFGKPKGAKVEAGYQPPEVKIEGPEIKAPKVEVEIPDVEGEIELEAPKTSVDVEIPRLPEVKGDISMG
	VDVPKAEPTLKLEGDIPDLPKVEAKLGGKAELPDIELEGKLPSAPEVKANFDIGGTLPDVKLEGELPKGDLEVDISGDLP
	SFSGDIKGPDVSLPDMSMPKVEGEINADLPTPELPKAKVTLPSPPSPEIKAEVEAPQISGEVDIPQPKLKGKKAKFGPCA
	CLGGPKKGKLEEPYVSTGAEVKAPLDVGAEGKADASLKVEGDVEAPSVAVEVPKGKADIDVDTPEVKVKADKPKSKFGSC
	FGKPKGAEIEGEYKPAKLDVDVPEVGAQASVAAPSAKAEISVESPDMKVKAEKPKAKAKFGSCFGKPKTPKVEGEYKPGK
	LEVEGPEVEVSGEVKAPEAKAGIDIESPDVKVEAGVSPPAVAVESPDVKVKGGKGKGKFGSCFGKPKTPEVEGEYKPGKA
	ELEGPEVSAGVSVEGPEVKGDVSVDAPEVKAKGRKPKAKLGSCFGEPKSPKVEGEYQSGTVEADVPGVSGEASVKTPEGD
	AKLDVEAPDVKIKGEKGMKKPKVNLGSCFGKPKGAKVEASYQPPEVKVEGPEIKAPKVEVEI
isotig00054	MGVDVPKAEPTLKLEGDIPDLPKIEAKLGGKAELPDIELEGKLPSAPEVKTTVDISGTLPDMKVEGELPKGDLEVDVSGN
	LPSFSGDIKGPDVSLPEMSIPKVEGEIKGDLPTPELPVSLPSPPSAEIKAEVEVPQISGELDVPEPKLKGKKAKFGPCAC
	LGGPKKGKLEEPYVSAGAEMKAPQGGKEVELTAEGKVDPSLKVEGDIAGPSVAIEVPEGKAEIDVDAPKVKVKGEKPKSK
	FGSCFRKPKGAEVGGEYKPGKVDVDVPEAGVEASVGAPAAKAEIRVESPDMKVKTEKPKAKAKFGSCFGKPKTPKVEGEY
	KPGKLDVEGPEVEVSGEVKAPEAKAGIDIESPDVKMEAGVSPPAVAVESPDVKVKEGKGKGMFGSCFGKPKAPKVEEQYE
	PGKVELEGPEVSAGVSVEGPEVKGDVSVDAPEVKAKGKKPKAKLGSCFGKPKSPKVEGEYHPGKVDVDVPGVSGEASVKT
	PEGDAKLDVEAPDVKVKGEKGMKKPKVSLGSCFGKPKGAKVEAGYQPPEVKIEGPEIKAPKVEVEIPDVEGEIELEAPKT
	SVDVEIPRLPEVKGDISMGVDVPKAEPTLKLEGDIPDLPKVEAKLGGKAELPDIELEGKLPSAPEVKANFDIGGTLPDVK
	LEGELPKGDLEVDISGDLPSFSGDIKGPDVSLPDMSMPKVEGEINADLPTPELPKAKVTLPSPPSPEIKAEVEAPQISGE
	VDIPQPKLKGKKAKFGPCACLGGPKKGKLEEPYVSTGAEVKAPLDVGAEGKADASLKVEGDVEAPSVAVEVPKGKADIDV
	DTPEVKVKADKPKSKFGSCFGKPKGAEIEGEYKPAKLDVDVPEVGAQASVAAPSAKAEISVESPDMKVKAEKPKAKAKFG
	SCFGKPKTPKVEGEYKPGKLEVEGPEVEVSGEVKAPEAKAGIDIESPDVKVEAGVSPPAVAVESPDVKVKGGKGKGKFGS
	CFGKPKTPEVEGEYKPGKAELEGPEVSAGVSVEGPEVKGDVSVDAPEVKAKGRKPKAKLGSCFGEPKSPKVEGEYQSGTV
	EADVPGVSGEASVKTPEGDAKLDVEAPDVKIKGEKGMKKPKVNLGSCFGKPKGAKVEASYQPPEVKVEGPEIKAPKVEVE
isotig01238	MTHANTPFRLYGVYCLASSTLTQAISEGSSLRTPSRLLSLNVFIVYVLLVNFNALHVLLRLIPLLVNH
isotig01237	MAPPLPGTLTSDRGTSLIFKSATIMAQKVEVADEVVITIEQEKRDFETPKRL
isotig01235	MLTSLPALLCLVSHLISMWVFIVIQIQNLETCIAHFLLQWFNCTYIKKSLILFITVFEDAFWKAVILQFIFMTV
isotig01233	MSVGWRLQALMVWSVLSRAPHQPVGTPPQRTLTRLFSTAAPRSLQQQSLKGILKSNCCTVHNGELSISKEQQLEQLLILF
	KVQAYFMCKGMSADHCNYRILWLWSNAHFALHCVQWSCFCLLEKYL
isotig01232	MQCDNDLQANLITWLFLRFKGELCYMCAVKMSLCYIRWFSFSYLIICGKGWHLVTD
isotig01231	MICWCLGEDRCGMLVRSCECAVQREQKANNPAFLNVCSCTGMEGQLLCPPACVCLYVPSSIYIVVT
isotig01230	MRFKAKSFISPLPQAKVILPLSSLLSNPKETSTETCGPSSHMHTQNRPSVKLV
isotig01229	MSVFSLTLFVVTYIYVHAFQHTYRCTRTFANFRRVSSEHAA
isotig01228	MRTVGLVSHHTLTFCRNLNTIATTTVKFVYYPVNAKDDHSVSG
isotig01224	MKRMMTTSSVQTGTTTLRELEGEPLLSENAEITETRLPSVNESRPTNILDDNFPSLAESLGCISCPSAMSFVKTNESRTT
	QSSESSTSQPGYAGITENNDQCKESSESESVGIQKEAGNPLMSDNKKATMEKSSKLPTELVKPMQSPVVQDNDSQTPDAQ
	QKHLTQEQHNHQPV
isotig01220	MFICYYCYYYYFTFFFSLGSFSVTIIILFLFSFVHLSSLFLSFILFIPFFHLFILIIIIFF
isotig01219	MTQSTPWKVRKQPMTRPRRPRGRVVTFGQQDHYRRLHRFGFGGSGGSRAAKMASSRR
isotig01217	MCCAVFGCILVVNLEAEVVSCCSFMFSLLFSTFFYGVLAKGINTGQKETPLEIWSCRDTSLKSSL
isotig01216	MMDEYLCHGQLSYLIVFLFFYYKYLSSNMIKRILCKFTSEQSIT
isotig01215	MKHCSNCGRFNSHISSEHVESEAFHIINSFLLTDCLDALTQCHNVALLYYVILYLLVFTTVTTVTVLNLLATCHHTSCGK
	MFPLDLLTGFYFGNTSIICFILFLFTFYSFVLYFIYLCIYLYFFYFY
isotig01213	MAAPPEYRHAFSNAMAKALDAAAAAKKSADEEVKDGGKKGKIRRNRRKSFCSHLEV
isotig01212	MFAVVSALLLVFVAHATGQSYERHAPYVPPVVVTVTETITITATETIRIPVTSDVWVSTVVNHPVPVTHLVTEYSYVPID
	AYTKTSVVIVTSTPISVVTQTSQVNSIRTAVSVFTTFVTETETKELYHTISHHVYNHEFRTVPVHSVQTLVQRVITTVNS
	FTTVTVTHTTYGYQ
isotig01209	MTVVFSYSSINLQTKVKYKFVKLCRLCQRVGQAMPQAINSSIYNFFTNFYLLLTL
isotig01208	MKRKDRKRERGREGKRGKGKESQGNDTVSLSLLCFHLSIYSLCFFLFVCFFIIHHLSSSSFFFLSSF
isotig01207	MLYYNNAVDFNGSSIALRRSRDGQEWRTQVYFCTYIHWSVVYVCRRSGARGGWGER
isotig01188	MYYEVLDRDQRSTLTSWLERLEPYIALCQSTLTVVAIFKAVEGWAKTAGDLFKHWRVPCGIALLGGYQPAPPLEFFRDEV
	SEWVSGPLPEIGQYLPGWRDSFEWASKQLLTGCGPEQPPDTFEDYVLRGDWVRPGATDQGTFPVVTSRGEDVSVRRTKVA
	MFAATAPDDLLALAYS
