# Supplementary material for: Identification of Genes Associated with Reproduction in the Mud Crab (Scylla olivacea) and Their Differential Expression following Serotonin Stimulation
Source: PLoS One. 2014 Dec 26;9(12):e115867. doi: 10.1371/journal.pone.0115867 (PMC4277393; doi:10.1371/journal.pone.0115867)
Supplement: S2 Table — KEGG analysis of transcriptome data. (XLSX) [file pone.0115867.s005.xlsx]

## Sheet: TableS2
Table S2 KEGG analysis of transcriptome data
Pathway	Seqs in Pathway	Enzyme	EzymeId	NrSeqs	Seqs	PathwayId
Carbon fixation in photosynthetic organisms	7	fructose-bisphosphate aldolase	ec:4.1.2.13	2	isotig00252, isotig00253	path:map00710
Carbon fixation in photosynthetic organisms	7	pyruvate kinase	ec:2.7.1.40	1	isotig00663	path:map00710
Carbon fixation in photosynthetic organisms	7	phosphoglycerate kinase	ec:2.7.2.3	2	isotig00336, isotig00337	path:map00710
Carbon fixation in photosynthetic organisms	7	triose-phosphate isomerase	ec:5.3.1.1	1	isotig00689	path:map00710
Carbon fixation in photosynthetic organisms	7	aspartate transaminase	ec:2.6.1.1	1	isotig00761	path:map00710
Glutathione metabolism	3	glutathione peroxidase	ec:1.11.1.9	2	isotig00100, isotig00731	path:map00480
Glutathione metabolism	3	glutathione transferase	ec:2.5.1.18	1	isotig00564	path:map00480
Oxidative phosphorylation	27	cytochrome-c oxidase	ec:1.9.3.1	9	isotig00225, isotig00226, isotig00569, isotig00630, isotig00691, isotig00855, isotig01332, isotig01498, isotig01540	path:map00190
Oxidative phosphorylation	27	H+-exporting ATPase	ec:3.6.3.6	5	isotig00604, isotig00744, isotig00781, isotig00988, isotig01081	path:map00190
Oxidative phosphorylation	27	NADH dehydrogenase	ec:1.6.99.3	2	isotig01178, isotig01226	path:map00190
Oxidative phosphorylation	27	NADH:ubiquinone reductase (H+-translocating)	ec:1.6.5.3	11	isotig00292, isotig00293, isotig00322, isotig00323, isotig00496, isotig00497, isotig00528, isotig00694, isotig00819, isotig01346, isotig01690	path:map00190
T cell receptor signaling pathway	2	non-specific protein-tyrosine kinase	ec:2.7.10.2	2	isotig01397, isotig01471	path:map04660
Tropane, piperidine and pyridine alkaloid biosynthesis	1	aspartate transaminase	ec:2.6.1.1	1	isotig00761	path:map00960
Propanoate metabolism	2	L-lactate dehydrogenase	ec:1.1.1.27	2	isotig00256, isotig00257	path:map00640
Tyrosine metabolism	3	aldehyde dehydrogenase [NAD(P)+]	ec:1.2.1.5	1	isotig00990	path:map00350
Tyrosine metabolism	3	dopamine beta-monooxygenase	ec:1.14.17.1	1	isotig01697	path:map00350
Tyrosine metabolism	3	aspartate transaminase	ec:2.6.1.1	1	isotig00761	path:map00350
Pentose phosphate pathway	2	fructose-bisphosphate aldolase	ec:4.1.2.13	2	isotig00252, isotig00253	path:map00030
One carbon pool by folate	2	formyltetrahydrofolate dehydrogenase	ec:1.5.1.6	1	isotig00990	path:map00670
One carbon pool by folate	2	5-formyltetrahydrofolate cyclo-ligase	ec:6.3.3.2	1	isotig00737	path:map00670
Tryptophan metabolism	3	catalase	ec:1.11.1.6	1	isotig01306	path:map00380
Tryptophan metabolism	3	kynurenine---oxoglutarate transaminase	ec:2.6.1.7	1	isotig01495	path:map00380
Tryptophan metabolism	3	3-hydroxyanthranilate 3,4-dioxygenase	ec:1.13.11.6	1	isotig01070	path:map00380
Other types of O-glycan biosynthesis	3	glucuronosyltransferase	ec:2.4.1.17	3	isotig00059, isotig00060, isotig00061	path:map00514
Various types of N-glycan biosynthesis	1	dolichyl-diphosphooligosaccharide---protein glycotransferase	ec:2.4.1.119	1	isotig00648	path:map00513
N-Glycan biosynthesis	1	dolichyl-diphosphooligosaccharide---protein glycotransferase	ec:2.4.1.119	1	isotig00648	path:map00510
Retinol metabolism	3	glucuronosyltransferase	ec:2.4.1.17	3	isotig00059, isotig00060, isotig00061	path:map00830
Porphyrin and chlorophyll metabolism	4	ferroxidase	ec:1.16.3.1	1	isotig00755	path:map00860
Porphyrin and chlorophyll metabolism	4	glucuronosyltransferase	ec:2.4.1.17	3	isotig00059, isotig00060, isotig00061	path:map00860
Alanine, aspartate and glutamate metabolism	3	succinate-semialdehyde dehydrogenase (NAD+)	ec:1.2.1.24	1	isotig00774	path:map00250
Alanine, aspartate and glutamate metabolism	3	glutamate---ammonia ligase	ec:6.3.1.2	1	isotig00606	path:map00250
Alanine, aspartate and glutamate metabolism	3	aspartate transaminase	ec:2.6.1.1	1	isotig00761	path:map00250
beta-Alanine metabolism	1	aldehyde dehydrogenase [NAD(P)+]	ec:1.2.1.5	1	isotig00990	path:map00410
Drug metabolism - other enzymes	3	glucuronosyltransferase	ec:2.4.1.17	3	isotig00059, isotig00060, isotig00061	path:map00983
Isoquinoline alkaloid biosynthesis	1	aspartate transaminase	ec:2.6.1.1	1	isotig00761	path:map00950
Drug metabolism - cytochrome P450	5	glucuronosyltransferase	ec:2.4.1.17	3	isotig00059, isotig00060, isotig00061	path:map00982
Drug metabolism - cytochrome P450	5	glutathione transferase	ec:2.5.1.18	1	isotig00564	path:map00982
Drug metabolism - cytochrome P450	5	aldehyde dehydrogenase [NAD(P)+]	ec:1.2.1.5	1	isotig00990	path:map00982
Glyoxylate and dicarboxylate metabolism	3	catalase	ec:1.11.1.6	1	isotig01306	path:map00630
Glyoxylate and dicarboxylate metabolism	3	citrate (Si)-synthase	ec:2.3.3.1	1	isotig00714	path:map00630
Glyoxylate and dicarboxylate metabolism	3	glutamate---ammonia ligase	ec:6.3.1.2	1	isotig00606	path:map00630
Ascorbate and aldarate metabolism	3	glucuronosyltransferase	ec:2.4.1.17	3	isotig00059, isotig00060, isotig00061	path:map00053
Histidine metabolism	2	aldehyde dehydrogenase [NAD(P)+]	ec:1.2.1.5	1	isotig00990	path:map00340
Histidine metabolism	2	histidine decarboxylase	ec:4.1.1.22	1	isotig00552	path:map00340
Galactose metabolism	1	hexokinase	ec:2.7.1.1	1	isotig01514	path:map00052
Metabolism of xenobiotics by cytochrome P450	5	glucuronosyltransferase	ec:2.4.1.17	3	isotig00059, isotig00060, isotig00061	path:map00980
Metabolism of xenobiotics by cytochrome P450	5	glutathione transferase	ec:2.5.1.18	1	isotig00564	path:map00980
Metabolism of xenobiotics by cytochrome P450	5	aldehyde dehydrogenase [NAD(P)+]	ec:1.2.1.5	1	isotig00990	path:map00980
Citrate cycle (TCA cycle)	6	citrate (Si)-synthase	ec:2.3.3.1	1	isotig00714	path:map00020
Citrate cycle (TCA cycle)	6	pyruvate dehydrogenase (acetyl-transferring)	ec:1.2.4.1	1	isotig00824	path:map00020
Citrate cycle (TCA cycle)	6	phosphoenolpyruvate carboxykinase (GTP)	ec:4.1.1.32	4	isotig00129, isotig00130, isotig00131, isotig00132	path:map00020
Phosphatidylinositol signaling system	2	diacylglycerol kinase (ATP dependent)	ec:2.7.1.107	1	isotig01789	path:map04070
Phosphatidylinositol signaling system	2	protein kinase C	ec:2.7.11.13	1	isotig01547	path:map04070
Fructose and mannose metabolism	4	fructose-bisphosphate aldolase	ec:4.1.2.13	2	isotig00252, isotig00253	path:map00051
Fructose and mannose metabolism	4	hexokinase	ec:2.7.1.1	1	isotig01514	path:map00051
Fructose and mannose metabolism	4	triose-phosphate isomerase	ec:5.3.1.1	1	isotig00689	path:map00051
Ether lipid metabolism	1	phospholipase A2	ec:3.1.1.4	1	isotig00370	path:map00565
Starch and sucrose metabolism	4	glucuronosyltransferase	ec:2.4.1.17	3	isotig00059, isotig00060, isotig00061	path:map00500
Starch and sucrose metabolism	4	hexokinase	ec:2.7.1.1	1	isotig01514	path:map00500
Glycerophospholipid metabolism	3	phosphatidylserine decarboxylase	ec:4.1.1.65	1	isotig00761	path:map00564
Glycerophospholipid metabolism	3	diacylglycerol kinase (ATP dependent)	ec:2.7.1.107	1	isotig01789	path:map00564
Glycerophospholipid metabolism	3	phospholipase A2	ec:3.1.1.4	1	isotig00370	path:map00564
Inositol phosphate metabolism	1	triose-phosphate isomerase	ec:5.3.1.1	1	isotig00689	path:map00562
Glycerolipid metabolism	1	diacylglycerol kinase (ATP dependent)	ec:2.7.1.107	1	isotig01789	path:map00561
Pyrimidine metabolism	1	nucleoside-diphosphate kinase	ec:2.7.4.6	1	isotig01155	path:map00240
alpha-Linolenic acid metabolism	1	phospholipase A2	ec:3.1.1.4	1	isotig00370	path:map00592
Linoleic acid metabolism	1	phospholipase A2	ec:3.1.1.4	1	isotig00370	path:map00591
Arachidonic acid metabolism	3	glutathione peroxidase	ec:1.11.1.9	2	isotig00100, isotig00731	path:map00590
Arachidonic acid metabolism	3	phospholipase A2	ec:3.1.1.4	1	isotig00370	path:map00590
Cysteine and methionine metabolism	8	cysteine dioxygenase	ec:1.13.11.20	1	isotig00725	path:map00270
Cysteine and methionine metabolism	8	cystathionine beta-synthase	ec:4.2.1.22	1	isotig00906	path:map00270
Cysteine and methionine metabolism	8	methionine adenosyltransferase	ec:2.5.1.6	2	isotig00205, isotig00206	path:map00270
Cysteine and methionine metabolism	8	L-lactate dehydrogenase	ec:1.1.1.27	2	isotig00256, isotig00257	path:map00270
Cysteine and methionine metabolism	8	1-aminocyclopropane-1-carboxylate synthase	ec:4.4.1.14	1	isotig01495	path:map00270
Cysteine and methionine metabolism	8	aspartate transaminase	ec:2.6.1.1	1	isotig00761	path:map00270
Novobiocin biosynthesis	1	aspartate transaminase	ec:2.6.1.1	1	isotig00761	path:map00401
Phenylalanine, tyrosine and tryptophan biosynthesis	1	aspartate transaminase	ec:2.6.1.1	1	isotig00761	path:map00400
Taurine and hypotaurine metabolism	1	cysteine dioxygenase	ec:1.13.11.20	1	isotig00725	path:map00430
Steroid hormone biosynthesis	3	glucuronosyltransferase	ec:2.4.1.17	3	isotig00059, isotig00060, isotig00061	path:map00140
Nitrogen metabolism	23	cytochrome-c oxidase	ec:1.9.3.1	9	isotig00225, isotig00226, isotig00569, isotig00630, isotig00691, isotig00855, isotig01332, isotig01498, isotig01540	path:map00910
Nitrogen metabolism	23	glutamate---ammonia ligase	ec:6.3.1.2	1	isotig00606	path:map00910
Nitrogen metabolism	23	NADH dehydrogenase	ec:1.6.99.3	2	isotig01178, isotig01226	path:map00910
Nitrogen metabolism	23	NADH:ubiquinone reductase (H+-translocating)	ec:1.6.5.3	11	isotig00292, isotig00293, isotig00322, isotig00323, isotig00496, isotig00497, isotig00528, isotig00694, isotig00819, isotig01346, isotig01690	path:map00910
Pyruvate metabolism	8	L-lactate dehydrogenase	ec:1.1.1.27	2	isotig00256, isotig00257	path:map00620
Pyruvate metabolism	8	pyruvate kinase	ec:2.7.1.40	1	isotig00663	path:map00620
Pyruvate metabolism	8	pyruvate dehydrogenase (acetyl-transferring)	ec:1.2.4.1	1	isotig00824	path:map00620
Pyruvate metabolism	8	phosphoenolpyruvate carboxykinase (GTP)	ec:4.1.1.32	4	isotig00129, isotig00130, isotig00131, isotig00132	path:map00620
Lysine biosynthesis	1	succinyl-diaminopimelate desuccinylase	ec:3.5.1.18	1	isotig00565	path:map00300
Phenylpropanoid biosynthesis	1	peroxidase	ec:1.11.1.7	1	isotig00717	path:map00940
Butanoate metabolism	2	succinate-semialdehyde dehydrogenase (NAD+)	ec:1.2.1.24	1	isotig00774	path:map00650
Butanoate metabolism	2	pyruvate dehydrogenase (acetyl-transferring)	ec:1.2.4.1	1	isotig00824	path:map00650
Arginine and proline metabolism	5	procollagen-proline dioxygenase	ec:1.14.11.2	1	isotig00962	path:map00330
Arginine and proline metabolism	5	proline dehydrogenase	ec:1.5.99.8	1	isotig01053	path:map00330
Arginine and proline metabolism	5	arginine kinase	ec:2.7.3.3	1	isotig00610	path:map00330
Arginine and proline metabolism	5	glutamate---ammonia ligase	ec:6.3.1.2	1	isotig00606	path:map00330
Arginine and proline metabolism	5	aspartate transaminase	ec:2.6.1.1	1	isotig00761	path:map00330
Aminoacyl-tRNA biosynthesis	5	valine---tRNA ligase	ec:6.1.1.9	4	isotig00344, isotig00345, isotig00873, isotig01724	path:map00970
Aminoacyl-tRNA biosynthesis	5	tyrosine---tRNA ligase ec:6.1.1.10 methionine---tRNA ligase	ec:6.1.1.1	1	isotig01777	path:map00970
Glycolysis / Gluconeogenesis	17	fructose-bisphosphate aldolase	ec:4.1.2.13	2	isotig00252, isotig00253	path:map00010
Glycolysis / Gluconeogenesis	17	phosphopyruvate hydratase	ec:4.2.1.11	1	isotig00578	path:map00010
Glycolysis / Gluconeogenesis	17	L-lactate dehydrogenase	ec:1.1.1.27	2	isotig00256, isotig00257	path:map00010
Glycolysis / Gluconeogenesis	17	pyruvate kinase	ec:2.7.1.40	1	isotig00663	path:map00010
Glycolysis / Gluconeogenesis	17	phosphoglycerate kinase	ec:2.7.2.3	2	isotig00336, isotig00337	path:map00010
Glycolysis / Gluconeogenesis	17	pyruvate dehydrogenase (acetyl-transferring)	ec:1.2.4.1	1	isotig00824	path:map00010
Glycolysis / Gluconeogenesis	17	hexokinase	ec:2.7.1.1	1	isotig01514	path:map00010
Glycolysis / Gluconeogenesis	17	phosphoenolpyruvate carboxykinase (GTP)	ec:4.1.1.32	4	isotig00129, isotig00130, isotig00131, isotig00132	path:map00010
Glycolysis / Gluconeogenesis	17	glyceraldehyde-3-phosphate dehydrogenase (phosphorylating)	ec:1.2.1.12	1	isotig00633	path:map00010
Glycolysis / Gluconeogenesis	17	aldehyde dehydrogenase [NAD(P)+]	ec:1.2.1.5	1	isotig00990	path:map00010
Glycolysis / Gluconeogenesis	17	triose-phosphate isomerase	ec:5.3.1.1	1	isotig00689	path:map00010
Pentose and glucuronate interconversions	3	glucuronosyltransferase	ec:2.4.1.17	3	isotig00059, isotig00060, isotig00061	path:map00040
Methane metabolism	5	fructose-bisphosphate aldolase	ec:4.1.2.13	2	isotig00252, isotig00253	path:map00680
Methane metabolism	5	phosphopyruvate hydratase	ec:4.2.1.11	1	isotig00578	path:map00680
Methane metabolism	5	peroxidase	ec:1.11.1.7	1	isotig00717	path:map00680
Methane metabolism	5	catalase	ec:1.11.1.6	1	isotig01306	path:map00680
Phenylalanine metabolism	3	peroxidase	ec:1.11.1.7	1	isotig00717	path:map00360
Phenylalanine metabolism	3	aldehyde dehydrogenase [NAD(P)+]	ec:1.2.1.5	1	isotig00990	path:map00360
Phenylalanine metabolism	3	aspartate transaminase	ec:2.6.1.1	1	isotig00761	path:map00360
Butirosin and neomycin biosynthesis	1	hexokinase	ec:2.7.1.1	1	isotig01514	path:map00524
Streptomycin biosynthesis	1	hexokinase	ec:2.7.1.1	1	isotig01514	path:map00521
Amino sugar and nucleotide sugar metabolism	2	cytochrome-b5 reductase	ec:1.6.2.2	1	isotig00674	path:map00520
Amino sugar and nucleotide sugar metabolism	2	hexokinase	ec:2.7.1.1	1	isotig01514	path:map00520
Purine metabolism	11	nucleoside-diphosphate kinase	ec:2.7.4.6	1	isotig01155	path:map00230
Purine metabolism	11	pyruvate kinase	ec:2.7.1.40	1	isotig00663	path:map00230
Purine metabolism	11	adenosinetriphosphatase	ec:3.6.1.3	6	isotig00352, isotig00353, isotig00558, isotig00797, isotig00929, isotig01631	path:map00230
Purine metabolism	11	RNA-directed RNA polymerase	ec:2.7.7.48	3	isotig00313, isotig00523, isotig00778	path:map00230
Glycine, serine and threonine metabolism	3	cystathionine beta-synthase	ec:4.2.1.22	1	isotig00906	path:map00260
Glycine, serine and threonine metabolism	3	threonine ammonia-lyase	ec:4.3.1.19	2	isotig00682, isotig01133	path:map00260
Valine, leucine and isoleucine biosynthesis	2	threonine ammonia-lyase	ec:4.3.1.19	2	isotig00682, isotig01133	path:map00290
	814
